# Supplementary material for: Genetic therapy in a mitochondrial disease model suggests a critical role for liver dysfunction in mortality
Source: eLife. 2022 Nov 21;11:e65488. doi: 10.7554/eLife.65488 (PMC9859037; doi:10.7554/eLife.65488)
Supplement: Figure 8—source code 1. [file elife-65488-fig8-code1.zip]

Archive with 1 entries (1 files):
- 04-12-2020-ADV-eLife-65488/Figure 8 R code.docx
